# Supplementary material for: Do All Roads Lead to Rome? The Potential of Different Approaches to Diagnose Aelurostrongylus abstrusus Infection in Cats
Source: Pathogens. 2021 May 14;10(5):602. doi: 10.3390/pathogens10050602 (PMC8157210; doi:10.3390/pathogens10050602)
Supplement: Supplementary file 1 [file pathogens-10-00602-s001.zip]

Archive with 2 entries (2 files):
- pathogens-1221108-supplementary/Table_S1_Resp.pdf
- pathogens-1221108-supplementary/Table_S2_Study data.pdf
